# Supplementary material for: A novel mutation in the TG gene (G2322S) causing congenital hypothyroidism in a Sudanese family: a case report
Source: BMC Med Genet. 2018 May 2;19:69. doi: 10.1186/s12881-018-0588-7 (PMC5932782; doi:10.1186/s12881-018-0588-7)
Supplement: Supplementary file 1 — Table S1. Genes related to thyroid disorder. 50 genes related to thyroid development, function, serum and cell TH transport and hormone synthesis. (XLSX 30 kb) [file 12881_2018_588_MOESM1_ESM.xlsx]

## Sheet: Sheet1
Table S1. Genes related to thyroid disorder
ALB
CDCA8
DIO1
DIO2
DIO3
DUOX1
DUOX2
DUOXA2
FGF8
FOXE1
GLIS3
HHEX
IGSF1
IRS4
IYD
JAG1
KDM6A
KMT2D
NKX2-1
NKX2-3
NKX2-5
NKX2-6
NTN1
PAX8
POU1F1
PROP1
PTRH2
RYR2
SALL1
SECISBP2
SERPINA7
SLC16A2
SLC26A4
SLC5A5
SLC30A10
SLCO1C1
STAMBP
TBX1
TG
THRA
THRB
TPO
TRH
TRHR
TRIP11
TRIP12
TSHB
TSHR
TTR
UBR1
