# Supplementary material for: A novel mutation in the TG gene (G2322S) causing congenital hypothyroidism in a Sudanese family: a case report
Source: BMC Med Genet. 2018 May 2;19:69. doi: 10.1186/s12881-018-0588-7 (PMC5932782; doi:10.1186/s12881-018-0588-7)
Supplement: Supplementary file 2 — Table S2. Exonic variants in the TG gene identified in the proposita by whole exome sequencing. All exonic variants in the TG gene identified in the proposita. (XLSX 41 kb) [file 12881_2018_588_MOESM2_ESM.xlsx]

## Sheet: Sheet1
Table S2. Exonic variants in the TG gene identified in the proposita by whole exome sequencing
Chromosome	Position (GRCh38)	Reference SNP cluster ID	Nucleotide change	Exonic function	Allele frequency; ExAC_AFR	SIFT*	Polyphen2†	Zygosity
8	132969515	rs56230101	c.5921T>C	missense variant	T: 0.704, C: 0.296	1.0, T	0.001, B	homozygous
8	132971813	rs2076740	c.5995C>T	missense variant	C: 0.492, T: 0.507	0.14, T	0.025, B	homozygous
8	133011910	rs61743198	c.6272A>G	missense variant	A: 0.958, G: 0.042	0.187, T	0.058, B	homozygous
8	133022135	-	c.7021G>A	missense variant	-	0.001, D	1.0, D	homozygous
8	133096302	rs2069569	c.7501T>C	missense variant	T: 0.209, C: 0.791	0.513, T	0.0, B	homozygous
8	133113427	rs12114109	c.7578T>A	missense variant	T: 0.874, A: 0.126	0.016, D	0.276, B	homozygous
8	133113438	rs1133076	c.7589G>A	missense variant	G: 0.218, A: 0.782	1.0, T	0.004, B	homozygous
8	133131869	rs2294024	c.7920C>T	synonymous variant	C: 0.412, T: 0.588	-	-	homozygous
*SIFT algorithm: D (Deleterious, score<=0.05)); T (Tolerated, score >0.05).
†Polyphen2 based on HumanDiv database: D (Porobably damaging, score>=0.957), B (benign, score<=0.452).
Abbreviations: ExAC_AFR; Exome Aggregation Consortium for African population.
